# Supplementary material for: Preparation of Two-Dimensional Polyaniline Sheets with High Crystallinity via Surfactant Interface Self-Assembly and Their Encryption Application
Source: Polymers (Basel). 2024 May 3;16(9):1285. doi: 10.3390/polym16091285 (PMC11085674; doi:10.3390/polym16091285)
Supplement: Supplementary file 1 [file polymers-16-01285-s001.zip]

Archive with 1 entries (1 files):
- polymers-2988900-supplementary.pdf
